# Supplementary material for: Regulation of Amylose Content by Single Mutations at an Active Site in the Wx-B1 Gene in a Tetraploid Wheat Mutant
Source: Int J Mol Sci. 2022 Jul 29;23(15):8432. doi: 10.3390/ijms23158432 (PMC9368913; doi:10.3390/ijms23158432)
Supplement: Supplementary file 1 [file ijms-23-08432-s001.zip]

Archive with 1 entries (1 files):
- ijms-1794241-supplementary.pdf
